# Supplementary material for: Efficacy and Safety of the Addition of Internal Mammary Irradiation to Standard Adjuvant Radiation in Early-Stage Breast Cancer: A Systematic Review and Meta-Analysis
Source: Curr Oncol. 2022 Sep 17;29(9):6657–73. doi: 10.3390/curroncol29090523 (PMC9497563; doi:10.3390/curroncol29090523)
Supplement: Supplementary file 1 [file curroncol-29-00523-s001.zip]

Archive with 1 entries (1 files):
- curroncol-1878631-supplementary.pdf
